# Supplementary material for: Comparative Evaluation of Mechanical Properties Between CAD/CAM-Milled and 3D-Printed Dental Zirconia: A Systematic Review and Meta-Analysis
Source: Materials (Basel). 2025 Nov 11;18(22):5112. doi: 10.3390/ma18225112 (PMC12654557; doi:10.3390/ma18225112)
Supplement: Supplementary file 1 [file materials-18-05112-s001.zip]

Archive with 1 entries (1 files):
- materials-3945875-supplementary.pdf
